# Supplementary material for: Somatic Mutations Alter Interleukin Signaling Pathways in Grade II Invasive Breast Cancer Patients: An Egyptian Experience
Source: Curr Issues Mol Biol. 2022 Nov 26;44(12):5890–901. doi: 10.3390/cimb44120401 (PMC9777163; doi:10.3390/cimb44120401)
Supplement: Supplementary file 1 [file cimb-44-00401-s001.zip]

Archive with 2 entries (2 files):
- supplementary 2.xlsx
- supplementary 1.pdf
